# Supplementary material for: Methane production potential and emission at different water levels in the restored reed wetland of Hangzhou Bay
Source: PLoS One. 2017 Oct 2;12(10):e0185709. doi: 10.1371/journal.pone.0185709 (PMC5624591; doi:10.1371/journal.pone.0185709)
Supplement: S1 Table — (XLS) [file pone.0185709.s001.xls]

## Sheet: data
Water level	Soil layer	Season	MPP-ave	SOC-ave	pH-ave	Eh-ave	EC-ave	CH4 Flux-ave
0 cm	0–5 cm	April	0.0128356	6.24852	8.54667	-97.6667	0.570667	1.00122
0 cm	0–5 cm	September	0.975845	7.58	8.73333	-110.667	0.695	4.56408
0 cm	5–10 cm	April	0.0110919	4.71831	8.34333	-86.3333	0.795667	1.00122
0 cm	5–10 cm	September	1.89431	7.38	8.66	-104.667	0.832	4.56408
0 cm	10–20 cm	April	0.00862437	4.13588	8.26667	-81.3333	0.964333	1.00122
0 cm	10–20 cm	September	3.28041	6.58	8.44667	-92	0.99	4.56408
10 cm	0–5 cm	April	0.20663	5.63587	8.18333	-77	0.461333	12.3854
10 cm	0–5 cm	September	1.06205	7.37	8.65333	-104	0.408667	24.1527
10 cm	5–10 cm	April	0.0847173	4.86672	8.26333	-87.3333	0.464667	12.3854
10 cm	5–10 cm	September	3.46701	7.7	8.98333	-123.333	0.485667	24.1527
10 cm	10–20 cm	April	0.0168801	4.67354	8.48333	-94.3333	0.581333	12.3854
10 cm	10–20 cm	September	1.94486	6.34	8.98333	-128	0.599333	24.1527
20 cm	0–5 cm	April	0.212493	5.86036	8.04667	-69.6667	0.528333	22.9735
20 cm	0–5 cm	September	1.44814	7.13	8.97	-106.333	0.449333	28.4355
20 cm	5–10 cm	April	0.097863	4.25096	8.23	-80	0.503	22.9735
20 cm	5–10 cm	September	3.10447	6.77	8.68667	-121	0.487667	28.4355
20 cm	10–20 cm	April	0.0520286	4.02965	8.42667	-91.6667	0.611667	22.9735
20 cm	10–20 cm	September	1.80012	6.15	8.70667	-107	0.662333	28.4355
30 cm	0–5 cm	April	0.349571	7.20206	8.02333	-67.3333	0.673333	15.318
30 cm	0–5 cm	September	3.09794	8.44	8.93667	-121.333	0.429667	37.1929
30 cm	5–10 cm	April	0.0694767	5.02504	8.09667	-71.6667	0.51	15.318
30 cm	5–10 cm	September	1.17489	7.69	8.71	-107.333	0.526	37.1929
30 cm	10–20 cm	April	0.0818936	4.25354	8.16333	-75.6667	0.500667	15.318
30 cm	10–20 cm	September	0.113171	7.38	8.97	-122.333	0.580667	37.1929
